# Supplementary material for: Quantitative trait loci for grain mineral element accumulation in Vietnamese rice landraces
Source: PLoS One. 2024 Dec 23;19(12):e0315666. doi: 10.1371/journal.pone.0315666 (PMC11666011; doi:10.1371/journal.pone.0315666)
Supplement: S1 Table — I: indica; J: japonica; m: admix; na: no data available. (XLSX) [file pone.0315666.s007.xlsx]

## Sheet: Feuil1
No	Symbol	Accession name in Vietnamsese	Accession name	Genebank n°	Province	Ecosyst.	Group	Flowering group
1	AZ	Azucena	Azucena	IRGC_328	na	UP	J	E
2	G1	Tép hải phòng	Tep hai phong	VNPRC_11	Hai Phong	na	I	E
3	G10	Tám son nam định	Tam son nam dinh	VNPRC_216	Nam Dinh	na	I	M
4	G100	Khẩu quại dạng 2	Khau quai dang 2	VNPRC_6969	Tuyen Quang	UP	J	M
5	G101	Dieo kbin	Dieo kbin	VNPRC_7295	Tay Nguyen	na	J	M
6	G102	Tzo koh dạng 2	Tzo koh dang 2	VNPRC_7303	Thua Thien Hue	na	I	E
7	G103	Cu pủa dạng 1	Cu pua dang 1	VNPRC_7304	Thua Thien Hue	na	J	L
8	G104	Cu pủa dạng 2	Cu pua dang 2	VNPRC_7305	Thua Thien Hue	na	I	M
9	G105	Nếp thái lan	Nep thai lan	VNPRC_7312	Ha Giang	na	I	M
10	G106	Nếp hải hậu	Nep hai hau	VNPRC_7316	Ninh Binh	IR	J	M
11	G107	Nếp thái bình lùn	Nep thai binh lun	VNPRC_7317	Ninh Binh	IR	J	M
12	G108	Tám ấp bẹ	Tam ap be	VNPRC_7318	Ninh Binh	IR	m	L
13	G109	Mành gié	Manh gie	VNPRC_7349	Quang Binh	UP	I	L
14	G11	Tám tròn hải dương	Tam tron hai duong	VNPRC_219	Hai Duong	na	I	M
15	G110	Rằn trắng	Ran trang	VNPRC_7823	Binh Thuan	UP	I	L
16	G111	Nếp rẫy	Nep ray	VNPRC_7824	Binh Thuan	UP	I	M
17	G113	Nàng thiệt	Nàng thiet	VNPRC_7827	Vung Tau	IR	I	M
18	G115	Koi lòi	Koi loi	VNPRC_7910	na	na	I	E
19	G117	Khảo sang	Khao sang	VNPRC_7930	Quang Tri	UP	J	M
20	G119	L26	L26	VNPRC_9198	na	na	I	L
21	G12	Tám cao vĩnh phúc	Tam cao vinh phuc	VNPRC_226	Vinh Phuc	na	I	M
22	G120	Bảy thánh	Bay thanh	VNPRC_9219	Ca Mau	na	I	VL
23	G121	Cá rô	Ca ro	VNPRC_9246	Tay Ninh	IR	I	VL
24	G124	Nếp đen	Nep den	VNPRC_9355	Quang Ninh	IR	J	M
25	G125	Nếp nương	Nep nuong	VNPRC_9356	Quang Ninh	na	I	E
26	G126	Khâu đắm đòi	Khau dam doi	VNPRC_9466	Nghe An	UP	J	M
27	G128	Khâu đăm	Khau dam	VNPRC_9476	Nghe An	UP	J	M
28	G129	Lc 93-2	Lc 93-2	VNPRC_9507	Khanh Hoa	UP	I	E
29	G130	Lúa da bò	Lua da bo	VNPRC_9509	Khanh Hoa	UP	J	L
30	G131	Padai long khánh	Padai long khanh	VNPRC_9517	Khanh Hoa	UP	J	L
31	G132	Padai tlig jug	Padai tlig jug	VNPRC_9520	Khanh Hoa	UP	I	L
32	G133	A 330	A 330	VNPRC_9524	Khanh Hoa	IR	I	E
33	G134	Padai calòc	Padai caloc	VNPRC_9530	Khanh Hoa	UP	J	L
34	G136	Phước long	Phuoc long	VNPRC_9541	Khanh Hoa	UP	I	VL
35	G138	Nàng quất	Nang quat	VNPRC_9563	Ben Tre	RL	I	L
36	G139	Lúa nàng đen	Lua nang den	VNPRC_9568	Ben Tre	RL	I	VL
37	G14	Tám nhỡ bắc ninh	Tam nho bac ninh	VNPRC_318	Bac Ninh	na	I	E
38	G140	Lúa bẩy đảnh	Lua bay danh	VNPRC_9570	Ben Tre	RL	I	L
39	G141	Lúa nàng niếu chùm	Lua nang nieu chum	VNPRC_9573	Ben Tre	RL	I	VL
40	G142	Lúa thanh trà	Lua thanh tra	VNPRC_9574	Ben Tre	RL	I	VL
41	G143	Nếp trời cho	Nep troi cho	VNPRC_9576	Ben Tre	RL	I	L
42	G144	Lúa mùa địa phương	Lua mua dia phuong	VNPRC_9578	Ben Tre	RL	I	VL
43	G145	Bà rịa	Ba ria	VNPRC_9580	Ben Tre	RL	J	VL
44	G146	Nàng loan hạt tròn	Nàng loan hat tron	VNPRC_9584	Ben Tre	RL	I	L
45	G147	Lúa loan hạt dài	Lua loan hat dai	VNPRC_9585	Ben Tre	IR	I	VL
46	G150	Nếp địa phương	Nep dia phuong	VNPRC_9595	Ben Tre	IR	I	L
47	G152	Lốc sớm	Loc som	VNPRC_9871	Bac Giang	na	J	E
48	G153	Tẻ nương	Te nuong	VNPRC_9874	Thanh Hoa	UP	I	M
49	G154	Nếp thơm	Nep thom	VNPRC_9878	Ha Tay	IR	J	E
50	G155	Khẩu pe lạnh	Khau pe lanh	VNPRC_9908	Son La	UP	I	M
51	G156	Lúa k	Lua k	VNPRC_9967	na	na	I	L
52	G157	Sợ crioong	So crioong	VNPRC_9984	Sekong	na	J	E
53	G158	Va tai ana acu	Va tai ana acu	VNPRC_12049	Ninh Thuan	UP	J	L
54	G16	Nếp vằn ruộng hòa bình	Nep van ruong hoa binh	VNPRC_384	Hoa Binh	na	J	M
55	G160	Jasmine	Jasmine	VNPRC_12059	An Giang	UP	I	E
56	G161	Bn 1	Bn 1	VNPRC_12066	An Giang	IR	I	L
57	G162	Neang con	Neang con	VNPRC_12068	An Giang	UP	I	VL
58	G163	Cà choch chấp	Ca choch chap	VNPRC_12071	An Giang	UP	I	VL
59	G165	Giống 90 ngày	Giong 90 ngày	VNPRC_12083	Kien Giang	RL	I	E
60	G166	Chín tèo	Chin teo	VNPRC_12086	Kien Giang	na	I	VL
61	G167	Thần nông mùa	Than nong mua	VNPRC_12088	Kien Giang	RL	I	L
62	G168	Om 1490	Om 1490	VNPRC_12101	Kien Giang	IR	I	E
63	G169	Jasmine 95	Jasmine 95	VNPRC_12102	Kien Giang	IR	I	E
64	G17	Nếp gà gáy hải dương	Nep ga gay hai duong	VNPRC_394	Hai Duong	na	I	M
65	G170	Om 504 japan	Om 504 japan	VNPRC_12103	Kien Giang	IR	I	E
66	G171	Nếp thái	Nep thai	VNPRC_12104	Kien Giang	IR	I	E
67	G172	Vnd 95-20	Vnd 95-20	VNPRC_12105	Kien Giang	IR	I	E
68	G173	Tám thơm trung quốc	Tam thom trung quoc	VNPRC_12107	Kien Giang	IR	I	E
69	G177	Chăm hơm	Cham hom	VNPRC_12563	Hoa Binh	na	J	M
70	G178	Kháu chính phủ	Khau chinh phu	VNPRC_12573	Hoa Binh	na	J	M
71	G179	Blao pu lau	Blao pu lau	VNPRC_12581	Hoa Binh	na	J	M
72	G18	Nếp quýt hải dương	Nep quyt hai duong	VNPRC_407	Hai Duong	na	I	M
73	G180	Cà đung hạt	Ca dung hat	VNPRC_12637	na	na	I	VL
74	G181	Blau plan pieng	Blau plan pieng	VNPRC_12970	Son La	UP	I	M
75	G182	Khẩu mổ	Khau mo	VNPRC_13008	Son La	UP	I	E
76	G183	Khẩu pe lạnh	Khau pe lanh	VNPRC_13076	Son La	UP	I	E
77	G186	Khẩu nỏ	Khau no	VNPRC_13309	Son La	UP	I	E
78	G187	Khẩu đường phưởng	Khau duong phuong	VNPRC_13320	Son La	UP	J	E
79	G189	Khẩu năm rinh	Khau nam rinh	VNPRC_13362	Dien Bien	UP	I	E
80	G19	Ỏn	On	VNPRC_509	na	na	I	M
81	G190	Plề phmả chua	Ple phma chua	VNPRC_13363	Dien Bien	UP	I	E
82	G191	Khẩu tan	Khau tan	VNPRC_13422	Dien Bien	RL	J	M
83	G192	Khẩu bao thai	Khau bao thai	VNPRC_13423	Dien Bien	RL	I	M
84	G193	Blề pê xá	Ble pe xa	VNPRC_13424	Dien Bien	UP	J	E
85	G194	Blề blậu lia	Ble blau lia	VNPRC_13425	Dien Bien	UP	J	E
86	G195	Blề bdề	Ble bde	VNPRC_13426	Dien Bien	UP	J	M
87	G196	Blề có pòn	Ble co pon	VNPRC_13427	Dien Bien	UP	m	E
88	G2	Tà cô lào cai	Ta co lao cai	VNPRC_58	Lao Cai	na	I	E
89	G20	Tẻ lề hòa bình	Te le hoa binh	VNPRC_553	Hoa Binh	na	I	M
90	G200	Chà fu nu	Cha fu nu	VNPRC_13431	Lai Chau	UP	J	E
91	G201	Chà xư phu lu	Cha xu phu lu	VNPRC_13435	Lai Chau	UP	I	M
92	G202	Nống to	Nong to	VNPRC_13442	Lai Chau	UP	J	M
93	G203	Plàu cà bành	Plau ca banh	VNPRC_14212	Dien Bien	UP	J	E
94	G204	Plê đờ	Ple do	VNPRC_14215	Dien Bien	UP	J	M
95	G205	Blề blẩu chớ	Ble blau cho	VNPRC_14251	Son La	UP	I	M
96	G206	Blê blẩu đơ	Ble blau do	VNPRC_14252	Son La	UP	J	M
97	G207	Khẩu lứa	Khau lua	VNPRC_14278	Son La	RL	m	E
98	G208	Khẩu boong lăm	Khau boong lam	VNPRC_14279	Son La	RL	I	M
99	G209	Blề chớ	Ble cho	VNPRC_14386	Lai Chau	UP	I	E
100	G21	Gié trắng hòa bình	Gie trang hoa binh	VNPRC_614	Hoa Binh	na	I	M
101	G210	Khẩu lếch	Khau lech	VNPRC_14408	Lao Cai	UP	J	M
102	G211	Plầu ngoàng plặc	Plau ngoang plac	VNPRC_14587	Lao Cai	UP	I	M
103	G212	Plầu bulặt	Plau bulat	VNPRC_14589	Lao Cai	UP	J	M
104	G214	Blè blậu đơ	Ble blau do	VNPRC_14596	Lao Cai	RL	J	E
105	G216	Tồm bèo bua	Tom beo bua	VNPRC_14607	Lao Cai	RL	J	E
106	G217	Blè blậu soa	Ble blau soa	VNPRC_14615	Lao Cai	RL	J	E
107	G219	Khẩu la lạnh	Khau la lanh	VNPRC_14792	Son La	RL	I	M
108	G22	Trứng trắng tuyên quang	Trung trang tuyen quang	VNPRC_760	na	na	I	M
109	G220	Plề la	Ple la	VNPRC_T5300	na	UP	J	M
110	G221	Khẩu mắc có	Khau mac co	VNPRC_T5455	na	UP	J	M
111	G222	Plề mà mủ	Ple ma mu	VNPRC_T6404	na	UP	J	M
112	G223	Blè blậu tan	Ble blau tan	VNPRC_T6794	na	UP	J	E
113	G24	Tám xoan hải hậu	Tam xoan hai hau	VNPRC_1048	Nam Dinh	na	m	L
114	G25	Nếp vàng ong lạc sơn HB	Nep vàng ong lac son HB	VNPRC_1058	Hoa Binh	na	J	M
115	G26	Khẩu cai noi	Khau cai noi	VNPRC_1325	Tay Bac	na	J	M
116	G299	Blao sinh sái	Blao sinh sai	VNPRC_4806	Hoa Binh	na	J	M
117	G3	An tu đỏ vỏ	An tu do vo	VNPRC_85	na	na	I	M
118	G300	Nàng quớt biển	Nang quot bien	VNPRC_5863	Bac Lieu	na	I	VL
119	G31	Nàng chi	Nang chi	VNPRC_1629	Can Tho	na	I	VL
120	G32	Nàng đùm	Nang dum	VNPRC_1633	Can Tho	na	I	VL
121	G35	Sanaki	Sanaki	VNPRC_1638	Can Tho	na	I	VL
122	G36	Nàng tây	Nang tay	VNPRC_1643	Can Tho	na	I	VL
123	G37	Nếp cẩm	Nep cam	VNPRC_1845	Ha Giang	RL	I	L
124	G38	Nếp nương	Nep nuong	VNPRC_1849	Ha Giang	UP	J	M
125	G39	Nếp cẩm	Nep cam	VNPRC_1851	Ha Giang	RL	I	E
126	G4	Nhông đỏ hải dương	Nhong do hai duong	VNPRC_135	Hai Duong	na	I	M
127	G40	Nếp đo	Nep do	VNPRC_2307	Kien Giang	RL	I	VL
128	G41	Lúa đỏ	Lua do	VNPRC_2310	Kien Giang	RL	I	VL
129	G42	Lúa hòn côi	Lua hon coi	VNPRC_2313	Kien Giang	RL	I	VL
130	G43	Thành tua	Thanh tua	VNPRC_2315	Kien Giang	RL	I	VL
131	G45	Nếp cúc	Nep cuc	VNPRC_2367	Ninh Binh	RL	J	E
132	G46	Nếp bà lão	Nep ba lao	VNPRC_2368	Nam Dinh	MG	J	E
133	G47	Nếp ông lão	Nep ong lao	VNPRC_2369	Nam Dinh	MG	J	E
134	G48	Lúa ngoi	Lua ngoi	VNPRC_2371	Nam Dinh	MG	J	E
135	G49	DT10	DT10	VNPRC_2395	na	na	I	E
136	G5	Nhông trắng hải phòng	Nhong trang hai phong	VNPRC_149	Hai Phong	na	I	L
137	G50	Lúa nếp 3 tháng dạng 1	Lua nep 3 thang dang 1	VNPRC_3323	Quang Nam	UP	J	M
138	G51	Ba trăng hướng	Ba trang huong	VNPRC_3332	Quang Nam	UP	I	M
139	G52	Ba trăng	Ba trang	VNPRC_3334	Quang Nam	UP	I	E
140	G53	Lúa can đỏ	Lua can do	VNPRC_3351	na	na	I	L
141	G54	Lúa lốc đỏ	Lua loc do	VNPRC_3360	Quang Nam	RL	I	M
142	G56	Lúa mặn	Lua man	VNPRC_3363	Quang Nam	RL	I	M
143	G57	Nếp ghim hương	Nep ghim huong	VNPRC_3364	Quang Nam	RL	I	L
144	G58	Nếp hương lăng	Nep huong lang	VNPRC_3368	Quang Nam	MG	I	M
145	G59	Nếp mậm	Nep mam	VNPRC_3371	Quang Nam	na	I	L
146	G6	Sớm giai hưng yên	Som giai hung yen	VNPRC_170	na	na	I	M
147	G61	Nếp rằn	Nep ran	VNPRC_3402	Quang Binh	na	J	E
148	G62	Quảng trắng	Quang trang	VNPRC_3426	Quang Tri	IR	I	M
149	G63	Chiêm đỏ	Chiem do	VNPRC_3429	Quang Tri	na	I	E
150	G64	Ven đỏ	Ven do	VNPRC_3433	Quang Tri	IR	I	E
151	G65	Nước mặn dạng 1	Nuoc man dang 1	VNPRC_3443	Quang Tri	RL	I	M
152	G67	Lúa trì đỏ dạng 2	Lua tri do dang 2	VNPRC_3485	Binh Dinh	RL	I	L
153	G68	Nếp 3 tháng	Nep 3 thang	VNPRC_3487	Binh Dinh	IR	m	M
154	G69	Cốc mọi dạng 1	Coc moi dang 1	VNPRC_3488	Binh Dinh	RL	I	L
155	G7	Tẻ trắng hòa bình	Te trang hoa binh	VNPRC_172	Hoa Binh	na	I	M
156	G70	Cốc mọi dạng 2	Coc moi dang 2	VNPRC_3489	Binh Dinh	RL	I	L
157	G72	Lúa cang dạng 1	Lua cang dang 1	VNPRC_3494	Binh Dinh	RL	I	L
158	G73	Lúa cang dạng 2	Lua cang dang 2	VNPRC_3495	Binh Dinh	RL	I	L
159	G74	Nếp quạ có râu dạng 2	Nep qua co rau dang 2	VNPRC_3497	Binh Dinh	RL	I	L
160	G77	Cang kiến dạng 1	Cang kien dang 1	VNPRC_3506	Binh Dinh	RL	I	L
161	G78	Cang kiến dạng 2	Cang kien dang 2	VNPRC_3507	Binh Dinh	RL	I	L
162	G79	Lúa đá dạng 2	Lua da dang 2	VNPRC_3508	Binh Dinh	RL	I	L
163	G8	Chọn từ 502 học viện	Chon tu 502 hoc vien	VNPRC_175	na	na	I	M
164	G80	Ba ktong	Ba ktong	VNPRC_3517	Quang Ngai	UP	J	L
165	G81	Ba đỏ dạng 1	Ba do dang 1	VNPRC_3519	Quang Ngai	UP	m	E
166	G83	Nếp vàng	Nep vàng	VNPRC_3522	Quang Ngai	UP	J	L
167	G84	Ba chơ k'tê	Ba cho k'te	VNPRC_3525	Binh Dinh	na	J	L
168	G85	Chành trụi	Chanh trui	VNPRC_3550	Thanh Hoa	MG	J	E
169	G86	Tan ngần	Tan ngan	VNPRC_3588	Yen Bai	na	J	M
170	G87	Khẩu pan pua	Khau pan pua	VNPRC_3886	na	na	J	E
171	G88	Ble mạ mùa	Ble ma mua	VNPRC_3895	na	na	J	M
172	G89	Khẩu bò khá	Khau bo kha	VNPRC_3947	na	na	J	M
173	G9	Lốc trắng sớm plei cầu	Loc trang som plei cau	VNPRC_200	na	na	I	M
174	G90	Blào clía	Blao clia	VNPRC_4812	Hoa Binh	UP	J	M
175	G91	Blào cố kén	Blao co ken	VNPRC_4815	Hoa Binh	UP	J	M
176	G92	Blào cô cẩm	Blao co cam	VNPRC_4820	Hoa Binh	UP	J	M
177	G93	Pờ lề pờ lẩu xá	Po le po lau xa	VNPRC_5034	Nghe An	UP	I	M
178	G94	Lúa đỏ	Lua do	VNPRC_5111	Thua Thien Hue	UP	I	M
179	G95	Lúa chăm	Lua cham	VNPRC_5127	Nam Dinh	RL	I	M
180	G96	Chiêm rong	Chiem rong	VNPRC_6191	Nam Dinh	IR	I	E
181	G98	Ngoi tía	Ngoi tia	VNPRC_6203	Nam Dinh	RL	J	E
182	G99	Lúa chăm biển	Lua cham bien	VNPRC_6234	Ninh Binh	RL	I	M
183	IR64	IR64	IR64	IRGC_66970	na	IR	I	E
184	NPB	Nipponbare	Nipponbare	IRGC_12731	na	IR	J	E
na = not analyzed; Ecosystem: IR = irrigated, RL = rainfed lowland; MG = mangrove; UP = upland; Group: I = indica, J = japonica, m = mix ; Flowering group: E = early, M = medium, L= late, VL = very late.
