# Supplementary material for: Quantitative trait loci for grain mineral element accumulation in Vietnamese rice landraces
Source: PLoS One. 2024 Dec 23;19(12):e0315666. doi: 10.1371/journal.pone.0315666 (PMC11666011; doi:10.1371/journal.pone.0315666)
Supplement: S2 Table — (XLSX) [file pone.0315666.s008.xlsx]

## Sheet: Feuil1
QTL name	Gene MSU format	Gene RAP-DB format	Start gene	Stop gene	Function
qRZn1-1	LOC_Os01g08170	Os01g0176800	3958210	3962125	expressed protein
qRZn1-1	LOC_Os01g08180	Os01g0176900	3962465	3963568	BRASSINAZOLE-RESISTANT 2, putative, expressed
qRZn1-1	LOC_Os01g08190	Os01g0177100	3975902	3984922	transcriptional corepressor LEUNIG, putative, expressed
qRZn1-1	LOC_Os01g08200	Os01g0177200	3986612	3995398	ubiquitin carboxyl-terminal hydrolase 14, putative, expressed
qRZn1-1	LOC_Os01g08220	Os01g0177400	4003659	4004946	gibberellin 3-beta-dioxygenase 2-2, putative, expressed
qRZn1-1	LOC_Os01g08240	None	4023146	4023442	hypothetical protein
qRZn1-1	LOC_Os01g08250	Os01g0177800	4024855	4030589	retrotransposon protein, putative, unclassified, expressed
qRZn1-1	LOC_Os01g08260	Os01g0177900	4033751	4037473	pleiotropic drug resistance protein 4, putative, expressed
qRZn1-1	LOC_Os01g08270	Os01g0178000	4051856	4057690	aminotransferase, classes I and II, domain containing protein, expressed
qRZn1-1	LOC_Os01g08280	Os01g0178100	4059510	4063190	expressed protein
qRZn1-1	LOC_Os01g08290	Os01g0178200	4063704	4066374	transmembrane protein, putative, expressed
qRZn1-1	LOC_Os01g08300	Os01g0178300	4066623	4067218	expressed protein
qRZn1-1	LOC_Os01g08310	Os01g0178400	4068617	4070372	serine/threonine protein phosphatase 2A 59 kDa regulatory subunit Bgamma isoform, putative, expressed
qRZn1-1	LOC_Os01g08320	Os01g0178500	4073676	4076438	OsIAA1 - Auxin-responsive Aux/IAA gene family member, expressed
qRZn1-1	LOC_Os01g08330	Os01g0178600	4081316	4082680	aspartic proteinase nepenthesin-1 precursor, putative, expressed
qRZn1-1	LOC_Os01g08340	Os01g0178700	4091068	4094859	zinc finger family protein, putative, expressed
qRZn1-1	LOC_Os01g08350	None	4095856	4096249	ATP synthase subunit alpha, mitochondrial, putative, expressed
qRZn1-1	LOC_Os01g08360	Os01g0178850	4099383	4101882	hypothetical protein
qRZn1-1	LOC_Os01g08370	Os01g0178900	4106828	4108541	symbiosis-related disease resistance protein, putative, expressed
qRZn1-1	LOC_Os01g08380	Os01g0179000	4110380	4112127	transferase family protein, putative, expressed
qRZn1-1	LOC_Os01g08390	None	4116451	4116943	hypothetical protein
qRZn1-1	LOC_Os01g08400	Os01g0179200	4118041	4122579	syntaxin, putative, expressed
qRZn1-1	LOC_Os01g08410	Os01g0179300	4123420	4126379	early fruit mRNA, putative, expressed
qRZn1-1	LOC_Os01g08420	Os01g0179400	4133703	4140633	EMB2410, putative, expressed
qRZn1-1	LOC_Os01g08430	Os01g0179500	4143351	4150414	expressed protein
qRZn1-1	LOC_Os01g08440	Os01g0179600	4152864	4154680	UDP-glucoronosyl and UDP-glucosyl transferase domain containing protein, expressed
qRMo1-1	LOC_Os01g48610	Os01g0677900	27868718	27871847	expressed protein
qRMo1-1	LOC_Os01g48620	Os01g0678000	27875639	27878460	expressed protein
qRMo1-1	LOC_Os01g48640	Os01g0678100	27883020	27886068	expressed protein
qRMo1-1	LOC_Os01g48650	None	27888052	27894271	expressed protein
qRMo1-1	LOC_Os01g48660	Os01g0678400	27896354	27899318	expressed protein
qRMo1-1	LOC_Os01g48670	None	27900466	27904688	retrotransposon protein, putative, Ty1-copia subclass, expressed
qRMo1-1	LOC_Os01g48680	Os01g0678500	27906608	27920980	two pore calcium channel protein 1, putative, expressed
qRMo1-1	LOC_Os01g48690	Os01g0678600	27922230	27924368	ribosomal protein rpS20, putative, expressed
qRMo1-1	LOC_Os01g48700	Os01g0678700	27924901	27928433	transcription factor Dp, putative, expressed
qRMo1-1	LOC_Os01g48710	Os01g0678800	27929928	27930950	heavy metal-associated domain containing protein, expressed
qRMo1-1	LOC_Os01g48720	Os01g0679000	27938768	27947047	RNA polymerase III subunit RPC82 family protein, putative, expressed
qRMo1-1	LOC_Os01g48740	Os01g0679500	27956653	27957588	aspartyl protease family protein, putative, expressed
qRMo1-1	LOC_Os01g48750	Os01g0679550	27960362	27961544	aspartic proteinase nepenthesin-2 precursor, putative, expressed
qRMo1-1	LOC_Os01g48760	Os01g0679600	27961739	27965444	THAP domain-containing protein 4, putative, expressed
qRMo1-1	LOC_Os01g48770	Os01g0679700	27965533	27968117	60S ribosomal protein L37a, putative, expressed
qRMo1-1	LOC_Os01g48780	None	27978132	27979559	expressed protein
qRMo1-1	LOC_Os01g48790	Os01g0679900	27983688	27990383	YT521-B-like family domain containing protein, expressed
qRMo1-1	LOC_Os01g48800	Os01g0680200	27995792	27997546	purine permease, putative, expressed
qRMo1-1	LOC_Os01g48810	Os01g0680400	28009026	28011895	transcription initiation factor TFIID subunit 11, putative, expressed
qRMo1-1	LOC_Os01g48820	Os01g0680600	28012393	28014006	expressed protein
qRMo1-1	LOC_Os01g48830	Os01g0680700	28015361	28021413	expressed protein
qRMo1-1	LOC_Os01g48840	None	28027529	28028426	hypothetical protein
qRMo1-1	LOC_Os01g48850	Os01g0680900	28028738	28032031	auxin-responsive protein, putative, expressed
qRMo1-1	LOC_Os01g48874	Os01g0681000	28032816	28051830	wax synthase, putative, expressed
qRMo1-1	LOC_Os01g48900	Os01g0681100	28054938	28060595	dynamin-related protein 1A, putative, expressed
qRMo1-1	LOC_Os01g48910	Os01g0681150,Os01g0681200	28060410	28067159	AMP-binding enzyme, putative, expressed
qRMo1-1	LOC_Os01g48920	Os01g0681400	28070679	28076428	beclin-1, putative, expressed
qRMo1-1	LOC_Os01g48930	Os01g0681600	28080392	28083388	splicing factor-related, putative, expressed
qRMo1-1	LOC_Os01g48940	Os01g0681700	28084261	28086409	expressed protein
qRMo1-1	LOC_Os01g48950	Os01g0681800	28088399	28089106	expressed protein
qRMo1-1	LOC_Os01g48960	Os01g0681900	28091208	28102930	glutamate synthase, chloroplast precursor, putative, expressed
qRMo1-1	LOC_Os01g48970	None	28109658	28113759	hypothetical protein
qRMo1-1	LOC_Os01g48980	Os01g0682200	28118055	28123308	GPI transamidase component family protein, putative, expressed
qRMo1-1	LOC_Os01g48990	Os01g0682500	28126575	28130277	uncharacterized kinase mug58, putative, expressed
qRMo1-1	LOC_Os01g49000	Os01g0683100	28136367	28143360	katanin p60 ATPase-containing subunit, putative, expressed
qRMo1-1	LOC_Os01g49010	Os01g0683400	28161732	28166115	ORC4 - Putative origin recognition complex subunit 4, expressed
qRMo1-1	LOC_Os01g49020	Os01g0683500	28166404	28167210	expressed protein
qRMo1-1	LOC_Os01g49024	Os01g0683500,Os01g0683550	28167063	28172563	phosphatidylserine synthase, putative, expressed
qRMo1-1	LOC_Os01g49026	Os01g0683600	28173827	28176118	transmembrane protein 93, putative, expressed
qRMo1-1	LOC_Os01g49030	Os01g0683700	28176743	28177756	expressed protein
qRMo1-1	LOC_Os01g49050	Os01g0684000	28180868	28181677	hypothetical protein
qRMo1-1	LOC_Os01g49060	Os01g0684200	28187853	28193358	prenyltransferase, putative, expressed
qRMo1-1	LOC_Os01g49065	Os01g0684301	28193378	28196715	expressed protein
qRMo1-1	LOC_Os01g49070	None	28197980	28198294	expressed protein
qRMo1-1	LOC_Os01g49080	None	28209112	28210954	expressed protein
qRMo1-1	LOC_Os01g49090	None	28218457	28220215	retrotransposon protein, putative, unclassified, expressed
qRMo1-1	LOC_Os01g49110	Os01g0684800	28231417	28235420	prenyltransferase, putative, expressed
qRMo1-1	LOC_Os01g49120	Os01g0684900	28234702	28238634	MATE efflux family protein, putative, expressed
qRMo1-1	LOC_Os01g49130	Os01g0685100	28240069	28240557	retrotransposon protein, putative, unclassified, expressed
qRMo1-1	LOC_Os01g49150	Os01g0685200	28242146	28246259	anti-silencing protein, ASF1-like domain containing protein, expressed
qRMo1-1	LOC_Os01g49154	Os01g0685300	28246607	28248021	expressed protein
qRMo1-1	LOC_Os01g49160	Os01g0685400	28249920	28251516	MYB family transcription factor, putative, expressed
qRMo1-1	LOC_Os01g49180	Os01g0685500	28261415	28273067	ATP dependent DNA ligase family protein, putative, expressed
qRMo1-1	LOC_Os01g49190	Os01g0685800	28277699	28282019	ATP synthase, putative, expressed
qRMo1-1	LOC_Os01g49200	Os01g0685900	28282813	28287096	microtubule associated protein, putative, expressed
qRMo1-1	LOC_Os01g49210	Os01g0686000	28289376	28290276	expressed protein
qRMo1-1	LOC_Os01g49219	Os01g0686100	28295090	28299999	expressed protein
qRMo1-1	LOC_Os01g49230	Os01g0686200	28303270	28304839	limonoid UDP-glucosyltransferase, putative, expressed
qRMo1-1	LOC_Os01g49240	Os01g0686300	28307652	28309500	limonoid UDP-glucosyltransferase, putative, expressed
qRMo1-1	LOC_Os01g49250	Os01g0686400	28312054	28317274	methyltransferase, putative, expressed
qRMo1-1	LOC_Os01g49260	Os01g0686500	28319212	28321172	expressed protein
qRMo1-1	LOC_Os01g49270	Os01g0686600	28322661	28324988	XPA-binding protein 2, putative, expressed
qRMo1-1	LOC_Os01g49280	Os01g0686700	28325361	28328256	zinc finger family protein, putative, expressed
qRMo1-1	LOC_Os01g49290	Os01g0686800	28330800	28333392	WD repeat-containing protein, putative, expressed
qRMo1-1	LOC_Os01g49300	None	28338275	28342473	retrotransposon protein, putative, unclassified, expressed
qRMo1-1	LOC_Os01g49310	Os01g0687300	28345842	28351050	expressed protein
qRMo1-1	LOC_Os01g49320	Os01g0687400	28354771	28356109	glycosyl hydrolase, putative, expressed
qRMo1-1	LOC_Os01g49330	Os01g0687500	28364038	28368313	formyl transferase, putative, expressed
qRMo1-1	LOC_Os01g49340	Os01g0687600	28367976	28370532	arginine/serine-rich coiled-coil protein 1, putative, expressed
qRMo1-1	LOC_Os01g49350	Os01g0687700	28370855	28374508	DUF292 domain containing protein, expressed
qRMo1-1	LOC_Os01g49360	Os01g0687800	28376398	28379686	FAD-binding and arabino-lactone oxidase domains containing protein, putative, expressed
qRMo1-1	LOC_Os01g49370	Os01g0688000	28380902	28381882	expressed protein
qRMo1-1	LOC_Os01g49380	Os01g0688200	28384020	28387158	lipase, putative, expressed
qRAs1-1	LOC_Os01g57220	Os01g0780500,Os01g0780701	33059187	33065392	secretory carrier-associated membrane protein, putative, expressed
qRAs1-1	LOC_Os01g57230	Os01g0780600	33064386	33067834	BTBN1 - Bric-a-Brac, Tramtrack, Broad Complex BTB domain with non-phototropic hypocotyl 3 NPH3 and coiled-coil domains, expressed
qRAs1-1	LOC_Os01g57240	Os01g0780800	33073501	33078968	expressed protein
qRAs1-1	LOC_Os01g57250	Os01g0780900	33082077	33083412	expressed protein
qRAs1-1	LOC_Os01g57260	Os01g0781000	33089182	33090312	vacuolar protein sorting-associated protein 28 homolog 2, putative, expressed
qRAs1-1	LOC_Os01g57270	Os01g0781100	33091621	33096363	disease resistance RPP13-like protein 1, putative, expressed
qRAs1-1	LOC_Os01g57280	Os01g0781200	33098072	33104550	rp1, putative, expressed
qRAs1-1	LOC_Os01g57294	None	33115205	33115987	expressed protein
qRAs1-1	LOC_Os01g57310	Os01g0781700	33116117	33124371	rp1, putative, expressed
qRAs1-1	LOC_Os01g57324	None	33135833	33136615	expressed protein
qRAs1-1	LOC_Os01g57340	Os01g0782100	33141127	33145609	rp1, putative, expressed
qRAs1-1	LOC_Os01g57350	Os01g0782200	33137905	33152593	diacylglycerol kinase, putative, expressed
qRAs1-1	LOC_Os01g57360	Os01g0782500	33154276	33158320	acyltransferase, putative, expressed
qRAs1-1	LOC_Os01g57370	Os01g0782800	33168429	33172643	cyclic nucleotide-gated ion channel 2, putative, expressed
qRAs1-1	LOC_Os01g57380	None	33174311	33174811	hypothetical protein
qRSr3-1	LOC_Os03g25000	Os03g0365000	14268725	14271937	GDSL-like lipase/acylhydrolase, putative, expressed
qRSr3-1	LOC_Os03g25010	Os03g0365475,Os03g0365700	14276475	14279578	GDSL-like lipase/acylhydrolase, putative, expressed
qRSr3-1	LOC_Os03g25020	None	14282677	14284968	expressed protein
qRSr3-1	LOC_Os03g25030	Os03g0365800	14289592	14293316	GDSL-like lipase/acylhydrolase, putative, expressed
qRSr3-1	LOC_Os03g25040	Os03g0365850,Os03g0365900	14294507	14297898	GDSL-like lipase/acylhydrolase, putative, expressed
qRSr3-1	LOC_Os03g25050	Os03g0366000	14298390	14301345	chaperonin, putative, expressed
qRSr3-1	LOC_Os03g25060	Os03g0366100	14302323	14302989	expressed protein
qRSr3-1	LOC_Os03g25070	Os03g0366200	14316087	14323469	CAMK_CAMK_like.18 - CAMK includes calcium/calmodulin depedent protein kinases, expressed
qRSr3-1	LOC_Os03g25080	Os03g0366350	14323784	14325690	OsFBX86 - F-box domain containing protein, expressed
qRSr3-1	LOC_Os03g25090	Os03g0366350	14326193	14327365	expressed protein
qRSr3-1	LOC_Os03g25100	None	14330789	14335260	retrotransposon protein, putative, Ty1-copia subclass, expressed
qRSr3-1	LOC_Os03g25110	Os03g0366700	14337121	14341708	expressed protein
qRFe3-1	LOC_Os03g49380	Os03g0700700	28106903	28113300	lipoxygenase, putative, expressed
qRFe3-1	LOC_Os03g49400	Os03g0700800	28116620	28124217	ethylene-insensitive protein, putative, expressed
qRFe3-1	LOC_Os03g49410	None	28125352	28126138	expressed protein
qRFe3-1	LOC_Os03g49420	Os03g0701000	28128677	28137136	HEAT repeat family protein, putative, expressed
qRFe3-1	LOC_Os03g49430	Os03g0701100	28138873	28141954	pre-mRNA-splicing factor, putative, expressed
qRFe3-1	LOC_Os03g49440	Os03g0701200	28143097	28146332	phosphatase, putative, expressed
qRFe3-1	LOC_Os03g49450	Os03g0701300	28149008	28149238	expressed protein
qRFe3-1	LOC_Os03g49464	Os03g0701400	28151930	28159181	tetratricopeptide-like helical, putative, expressed
qRFe3-1	LOC_Os03g49480	Os03g0701500	28160047	28161410	elongation of fatty acids protein 2, putative, expressed
qRFe3-1	LOC_Os03g49485	Os03g0701550	28163600	28164465	expressed protein
qRFe3-1	LOC_Os03g49490	Os03g0701600	28164811	28167450	expressed protein
qRFe3-1	LOC_Os03g49500	Os03g0701700	28169807	28174250	ethylene receptor, putative, expressed
qRFe3-1	LOC_Os03g49510	Os03g0701800	28180227	28186143	phosphatidylinositol-4-phosphate 5-kinase, putative, expressed
qRFe3-1	LOC_Os03g49520	Os03g0701900	28186201	28190115	pinin/SDK/memA protein, putative, expressed
qRFe3-1	LOC_Os03g49524	Os03g0702000,Os03g0702133	28193785	28196514	anthocyanidin 3-O-glucosyltransferase, putative, expressed
qRFe3-1	LOC_Os03g49530	None	28201630	28207747	transposon protein, putative, unclassified
qRFe3-1	LOC_Os03g49540	None	28213443	28215936	transposon protein, putative, unclassified, expressed
qRFe3-1	LOC_Os03g49550	Os03g0702500	28219431	28221314	glucosyltransferase, putative, expressed
qRFe3-1	LOC_Os03g49560	Os03g0702600	28224449	28225358	expressed protein
qRFe3-1	LOC_Os03g49570	Os03g0702700	28229288	28234093	domain of unknown function, DUF250 domain containing protein, expressed
qRFe3-1	LOC_Os03g49580	Os03g0702800	28236193	28239377	eukaryotic peptide chain release factor subunit 1-1, putative, expressed
qRFe3-1	LOC_Os03g49590	Os03g0702900	28239396	28240049	expressed protein
qRFe3-1	LOC_Os03g49600	Os03g0703000	28240285	28245347	Os3bglu7 - beta-glucosidase, exo-beta-glucanse, expressed
qRFe3-1	LOC_Os03g49610	Os03g0703100	28248731	28254047	Os3bglu8 - beta-glucosidase, exo-beta-glucansase, high similarity to Os3bglu7, expressed
qRFe3-1	LOC_Os03g49620	Os03g0703200	28254419	28259880	BRASSINOSTEROID INSENSITIVE 1-associated receptor kinase 1 precursor, putative, expressed
qRFe3-1	LOC_Os03g49630	Os03g0703300	28260581	28266479	expressed protein
qRFe3-1	LOC_Os03g49640	Os03g0703400	28269518	28275709	STE_MEKK_ste11_MAP3K.14 - STE kinases include homologs to sterile 7, sterile 11 and sterile 20 from yeast, expressed
qRFe3-1	LOC_Os03g49650	None	28278892	28279353	retrotransposon protein, putative, Ty1-copia subclass
qRFe3-1	LOC_Os03g49660	None	28280465	28284833	retrotransposon protein, putative, Ty1-copia subclass, expressed
qRFe3-1	LOC_Os03g49680	Os03g0703700	28292434	28293932	expressed protein
qRFe3-1	LOC_Os03g49690	Os03g0703800	28294526	28295482	expressed protein
qRFe3-1	LOC_Os03g49700	Os03g0703900	28297142	28300290	SNARE associated Golgi protein, putative, expressed
qRFe3-1	LOC_Os03g49710	Os03g0704000	28301288	28303246	ribosomal protein S13p/S18e, putative, expressed
qRFe3-1	LOC_Os03g49720	Os03g0704100	28304985	28307930	PAP fibrillin family domain containing protein, expressed
qRFe3-1	LOC_Os03g49730	Os03g0704200	28308340	28312269	zinc finger protein, putative, expressed
qRFe3-1	LOC_Os03g49740	None	28312846	28313603	expressed protein
qRFe3-1	LOC_Os03g49750	Os03g0704400	28314271	28319959	protein kinase family protein, putative, expressed
qRFe3-1	LOC_Os03g49770	Os03g0704700	28329951	28339179	oxysterol-binding protein, putative, expressed
qRFe3-1	LOC_Os03g49790	Os03g0704967,Os03g0705033	28345433	28346719	pattern formation protein EMB30, putative, expressed
qRCa3-1	LOC_Os03g51230	Os03g0722400	29305420	29311726	SNF2 family N-terminal domain containing protein, expressed
qRCa3-1	LOC_Os03g51240	Os03g0722500	29312734	29315807	glycosyl hydrolases family 17, putative, expressed
qRCa3-1	LOC_Os03g51250	Os03g0722600	29315809	29320771	adenylyl cyclase-associated protein, putative, expressed OsACP
qRCa3-1	LOC_Os03g51260	Os03g0722700	29323875	29326368	expressed protein
qRCa3-1	LOC_Os03g51264	None	29326295	29326728	expressed protein
qRCa3-1	LOC_Os03g51270	Os03g0722800	29328821	29336560	OsFBX108 - F-box domain containing protein, expressed
qRCa3-1	LOC_Os03g51280	None	29342378	29345445	transposon protein, putative, CACTA, En/Spm sub-class, expressed
qRCa3-1	LOC_Os03g51290	None	29348249	29351946	transposon protein, putative, CACTA, En/Spm sub-class, expressed
qRCa3-1	LOC_Os03g51310	None	29353504	29359133	retrotransposon protein, putative, unclassified, expressed
qRCa3-1	LOC_Os03g51320	None	29360287	29363577	retrotransposon protein, putative, unclassified, expressed
qRCa3-1	LOC_Os03g51330	Os03g0723000	29370719	29373265	GRAS family transcription factor domain containing protein, expressed
qRCa3-1	LOC_Os03g51340	None	29376077	29378021	expressed protein
qRCa3-1	LOC_Os03g51350	Os03g0723400	29386200	29388063	expressed protein
qRCa3-1	LOC_Os03g51360	None	29390214	29393259	retrotransposon protein, putative, unclassified, expressed
qRCa3-1	LOC_Os03g51380	Os03g0723600	29397594	29401406	expressed protein
qRCa3-1	LOC_Os03g51390	Os03g0723700	29401950	29403115	expressed protein
qRCa3-1	LOC_Os03g51420	Os03g0724000	29411791	29412144	hypothetical protein
qRCa3-1	LOC_Os03g51430	Os03g0724100	29421116	29425439	SEC14 cytosolic factor family protein, putative, expressed
qRCa3-1	LOC_Os03g51440	Os03g0724300	29426346	29430915	LRR receptor-like protein kinase, putative, expressed
qRCa3-1	LOC_Os03g51450	None	29432619	29432978	expressed protein
qRAs4-1	LOC_Os04g05800	None	2975226	2981383	retrotransposon protein, putative, unclassified, expressed
qRAs4-1	LOC_Os04g05810	None	2984483	2985224	retrotransposon protein, putative, unclassified
qRAs4-1	LOC_Os04g05820	None	2989681	2993684	retrotransposon protein, putative, unclassified, expressed
qRAs4-1	LOC_Os04g05830	None	2995663	2996175	retrotransposon, putative, centromere-specific
qRAs4-1	LOC_Os04g05840	None	2999056	3003624	retrotransposon protein, putative, unclassified, expressed
qRAs4-1	LOC_Os04g05850	None	3006511	3007140	hypothetical protein
qRAs4-1	LOC_Os04g05860	None	3014189	3015983	transposon protein, putative, CACTA, En/Spm sub-class, expressed
qRAs4-1	LOC_Os04g05870	None	3018535	3018831	expressed protein
qRAs4-1	LOC_Os04g05880	Os04g0144300	3023381	3036511	transposon protein, putative, CACTA, En/Spm sub-class, expressed
qRAs4-1	LOC_Os04g05890	None	3043319	3046347	retrotransposon protein, putative, unclassified, expressed
qRAs4-1	LOC_Os04g05900	None	3050653	3056358	retrotransposon protein, putative, Ty3-gypsy subclass, expressed
qRAs4-1	LOC_Os04g05910	None	3056884	3057108	expressed protein
qRAs4-1	LOC_Os04g05920	None	3063800	3066392	transposon protein, putative, CACTA, En/Spm sub-class, expressed
qRAs4-1	LOC_Os04g05930	None	3068001	3069700	transposon protein, putative, CACTA, En/Spm sub-class
qRAs4-1	LOC_Os04g05940	None	3070040	3071674	transposon protein, putative, CACTA, En/Spm sub-class, expressed
qRAs4-1	LOC_Os04g05950	None	3082133	3083457	expressed protein
qRAs4-1	LOC_Os04g05960	None	3085870	3088622	retrotransposon protein, putative, Ty3-gypsy subclass
qRAs4-1	LOC_Os04g05970	None	3088888	3093309	retrotransposon protein, putative, Ty3-gypsy subclass, expressed
qRAs4-1	LOC_Os04g05980	None	3097133	3099347	transposon protein, putative, CACTA, En/Spm sub-class, expressed
qRAs4-1	LOC_Os04g05990	None	3099840	3100871	transposon protein, putative, CACTA, En/Spm sub-class
qRAs4-1	LOC_Os04g06000	None	3103481	3112586	transposon protein, putative, CACTA, En/Spm sub-class, expressed
qRAs4-1	LOC_Os04g06010	None	3115620	3118952	transposon protein, putative, CACTA, En/Spm sub-class, expressed
qRAs4-1	LOC_Os04g06020	None	3122004	3122907	transposon protein, putative, CACTA, En/Spm sub-class
qRAs4-1	LOC_Os04g06030	None	3125753	3128696	transposon protein, putative, CACTA, En/Spm sub-class, expressed
qRAs4-1	LOC_Os04g06050	Os04g0144832,Os04g0145400	3139438	3141318	expressed protein
qRCa4-1	LOC_Os04g08070	Os04g0162600	4308425	4310448	expressed protein
qRCa4-1	LOC_Os04g08080	Os04g0162800	4318919	4321316	expressed protein
qRCa4-1	LOC_Os04g08110	Os04g0163150	4326647	4327438	expressed protein
qRCa4-1	LOC_Os04g08120	None	4330732	4331909	hypothetical protein
qRCa4-1	LOC_Os04g08130	None	4332931	4334254	transposon protein, putative, CACTA, En/Spm sub-class, expressed
qRCa4-1	LOC_Os04g08150	None	4338382	4342001	transposon protein, putative, CACTA, En/Spm sub-class, expressed
qRCa4-1	LOC_Os04g08160	None	4343761	4345056	expressed protein
qRCa4-1	LOC_Os04g08170	Os04g0163425	4345692	4346213	CBL-interacting protein kinase, putative, expressed
qRCa4-1	LOC_Os04g08180	Os04g0163700	4349134	4352198	expressed protein
qRCa4-1	LOC_Os04g08190	Os04g0163800	4353140	4355614	expressed protein
qRCa4-1	LOC_Os04g08200	Os04g0164000	4358819	4361044	expressed protein
qRCa4-1	LOC_Os04g08210	None	4362952	4368402	retrotransposon protein, putative, unclassified, expressed
qRCa4-1	LOC_Os04g08230	None	4390408	4393663	retrotransposon, putative, centromere-specific, expressed
qRCa4-1	LOC_Os04g08240	Os04g0164500	4397241	4398767	expressed protein
qRMn4-1	LOC_Os04g42930	Os04g0508300	25396939	25399827	OsGrx_C2.2 - glutaredoxin subgroup I, expressed
qRMn4-1	LOC_Os04g42940	Os04g0508400	25400256	25401527	expressed protein
qRMn4-1	LOC_Os04g42950	Os04g0508500	25404933	25407689	MYB family transcription factor, putative, expressed
qRMn4-1	LOC_Os04g42960	Os04g0508600	25417063	25418733	Lung seven transmembrane receptor domain containing protein, putative, expressed
qRMn4-1	LOC_Os04g42970	Os04g0508700	25420302	25420916	expressed protein
qRMn4-1	LOC_Os04g42980	Os04g0508800	25423949	25429277	zinc finger family protein, putative, expressed
qRMn4-1	LOC_Os04g42990	Os04g0508900	25435287	25438940	suppressor of stem-loop protein 1, putative, expressed
qRMn4-1	LOC_Os04g43010	None	25451638	25451961	retrotransposon protein, putative, unclassified
qRMn4-1	LOC_Os04g43020	Os04g0509000	25453449	25459806	protein kinase, putative, expressed
qRMn4-1	LOC_Os04g43030	Os04g0509100	25460247	25468576	lipase class 3 family protein, putative, expressed
qRMn4-1	LOC_Os04g43040	Os04g0509200	25468585	25471556	expressed protein
qRMn4-1	LOC_Os04g43050	Os04g0509300	25474093	25489003	Dicer, putative, expressed
qRMn4-1	LOC_Os04g43060	Os04g0509400	25492137	25493273	enzyme of the cupin superfamily protein, putative, expressed
qRMn4-1	LOC_Os04g43070	Os04g0509600	25500158	25502633	ammonium transporter protein, putative, expressed
qRMn4-1	LOC_Os04g43080	None	25512129	25512566	hypothetical protein
qRMn4-1	LOC_Os04g43090	Os04g0510000	25518248	25518789	expressed protein
qRMn4-1	LOC_Os04g43110	None	25523414	25524099	hypothetical protein
qRMn4-1	LOC_Os04g43120	None	25524890	25525401	expressed protein
qRMn4-1	LOC_Os04g43130	Os04g0510200,Os04g0510300	25526675	25534963	transcriptional corepressor LEUNIG, putative, expressed
qRMn4-1	LOC_Os04g43140	Os04g0510400	25535300	25541426	DEAD-box ATP-dependent RNA helicase, putative, expressed
qRMn4-1	LOC_Os04g43150	Os04g0510500	25543324	25549593	nuclear transport factor 2, putative, expressed
qRMn4-1	LOC_Os04g43160	Os04g0510600	25548378	25550603	expressed protein
qRMn4-1	LOC_Os04g43164	Os04g0510700	25551159	25553800	expressed protein
qRAs4-2	LOC_Os04g54340	Os04g0635900	32342580	32348446	double-strand break repair protein MRE11, putative, expressed
qRAs4-2	LOC_Os04g54350	Os04g0636000	32348410	32351851	SPRY-domain containing protein, putative, expressed
qRAs4-2	LOC_Os04g54360	Os04g0636100	32353487	32356043	glycosyl transferase 8 domain containing protein, putative, expressed
qRAs4-2	LOC_Os04g54370	Os04g0636200	32356158	32358757	expressed protein
qRAs4-2	LOC_Os04g54380	Os04g0636300	32359202	32362652	aluminum resistance protein, putative, expressed
qRAs4-2	LOC_Os04g54390	Os04g0636400	32362968	32365039	nuclease PA3, putative, expressed
qRAs4-2	LOC_Os04g54400	Os04g0636500	32365684	32369961	BTBN12 - Bric-a-Brac, Tramtrack, Broad Complex BTB domain with non-phototropic hypocotyl 3 NPH3 and coiled-coil domains, expressed
qRAs4-2	LOC_Os04g54410	Os04g0636600	32370810	32378071	expressed protein
qRP5-1	LOC_Os05g04180	Os05g0132400	1885038	1889261	agenet domain containing protein, putative, expressed
qRP5-1	LOC_Os05g04190	Os05g0132500	1889836	1895911	growth regulator related protein, putative, expressed
qRP5-1	LOC_Os05g04210	Os05g0132700	1907915	1909282	MYB family transcription factor, putative, expressed
qRP5-1	LOC_Os05g04215	Os05g0132800	1910342	1911364	expressed protein
qRP5-1	LOC_Os05g04220	Os05g0133100	1924066	1927242	nitrogen regulatory protein P-II, putative, expressed
qRP5-1	LOC_Os05g04240	Os05g0133401	1931890	1934198	GDSL-like lipase/acylhydrolase, putative, expressed
qRP5-1	LOC_Os05g04250	None	1936098	1937820	expressed protein
qRP5-1	LOC_Os05g04260	None	1939357	1942047	retrotransposon protein, putative, unclassified, expressed
qRP5-1	LOC_Os05g04270	None	1943518	1943781	expressed protein
qRP5-1	LOC_Os05g04290	None	1947133	1950359	retrotransposon protein, putative, unclassified, expressed
qRP5-1	LOC_Os05g04300	None	1950980	1954452	retrotransposon protein, putative, unclassified, expressed
qRP5-1	LOC_Os05g04310	None	1957357	1957674	expressed protein
qRP5-1	LOC_Os05g04320	None	1958759	1960921	retrotransposon protein, putative, unclassified, expressed
qRP5-1	LOC_Os05g04330	Os05g0133900	1965596	1974888	DNA methyltransferase protein, putative, expressed
qRK5-1	LOC_Os05g06540	Os05g0157600	3369008	3372500	expressed protein
qRK5-1	LOC_Os05g06550	None	3379811	3380261	expressed protein
qRK5-1	LOC_Os05g06560	Os05g0158099	3382730	3384273	expressed protein
qRK5-1	LOC_Os05g06570	None	3392833	3395879	retrotransposon protein, putative, Ty3-gypsy subclass, expressed
qRK5-1	LOC_Os05g06580	None	3398970	3400800	retrotransposon protein, putative, unclassified, expressed
qRK5-1	LOC_Os05g06590	None	3404868	3407682	retrotransposon protein, putative, Ty3-gypsy subclass, expressed
qRK5-1	LOC_Os05g06600	None	3408467	3410871	expressed protein
qRK5-1	LOC_Os05g06610	None	3411831	3416277	retrotransposon protein, putative, unclassified, expressed
qRK5-1	LOC_Os05g06620	None	3420499	3422472	retrotransposon protein, putative, unclassified
qRK5-1	LOC_Os05g06630	Os05g0158200	3424665	3428826	expressed protein
qRK5-1	LOC_Os05g06640	None	3431017	3433112	retrotransposon protein, putative, unclassified, expressed
qRK5-1	LOC_Os05g06650	Os05g0158400	3434468	3438322	expressed protein
qRK5-1	LOC_Os05g06660	Os05g0158500	3439210	3443769	OsSCP26 - Putative Serine Carboxypeptidase homologue, expressed
qRK5-1	LOC_Os05g06670	Os05g0158600	3459616	3465991	gibberellin 2-oxidase, putative, expressed
qRK5-1	LOC_Os05g06680	Os05g0158700	3463349	3468755	expressed protein
qRK5-1	LOC_Os05g06690	Os05g0159000	3472305	3485106	HECT-domain domain containing protein, expressed
qRK5-1	LOC_Os05g06700	Os05g0159100	3489166	3492295	expressed protein
qRK5-1	LOC_Os05g06710	Os05g0159200	3492616	3496759	GDSL-like lipase/acylhydrolase, putative, expressed
qRK5-1	LOC_Os05g06720	Os05g0159300	3499097	3500826	GDSL-like lipase/acylhydrolase, putative, expressed
qRK5-2	LOC_Os05g09540	Os05g0187700	5391521	5392195	expressed protein
qRK5-2	LOC_Os05g09550	Os05g0187800	5394336	5398141	Der1-like family domain containing protein, expressed
qRK5-2	LOC_Os05g09570	None	5405493	5409916	transposon protein, putative, Ac/Ds sub-class
qRK5-2	LOC_Os05g09580	Os05g0188100	5414937	5415206	expressed protein
qRK5-2	LOC_Os05g09590	None	5417150	5417753	expressed protein
qRK5-2	LOC_Os05g09600	Os05g0188300	5419267	5420744	GA11916-PA, putative, expressed
qRK5-2	LOC_Os05g09620	Os05g0188500	5424306	5433090	SCC3, putative, expressed
qRK5-2	LOC_Os05g09630	Os05g0188600	5437061	5445212	homeobox domain containing protein, expressed
qRK5-2	LOC_Os05g09640	Os05g0188700	5446871	5448079	uncharacterized protein At4g06744 precursor, putative, expressed
qRK5-2	LOC_Os05g09650	Os05g0188800	5450104	5451973	ubiquinone biosynthesis protein COQ4, putative, expressed
qRCa6-1	LOC_Os06g40270	None	23985805	23990175	retrotransposon protein, putative, unclassified
qRCa6-1	LOC_Os06g40280	None	23990806	23993665	retrotransposon protein, putative, unclassified, expressed
qRCa6-1	LOC_Os06g40290	None	23994608	23995352	conserved hypothetical protein
qRCa6-1	LOC_Os06g40300	None	23995712	23996487	transposon protein, putative, unclassified
qRCa6-1	LOC_Os06g40310	None	23997651	23999639	transposon protein, putative, unclassified
qRCa6-1	LOC_Os06g40320	Os06g0605500	24001339	24003188	expressed protein
qRCa6-1	LOC_Os06g40330	Os06g0605600	24005099	24012308	MYB family transcription factor, putative, expressed
qRCa6-1	LOC_Os06g40360	Os06g0605900	24033673	24036841	OsFBL30 - F-box domain and LRR containing protein, expressed
qRCa6-1	LOC_Os06g40370	Os06g0606000	24038926	24044791	CAMK_KIN1/SNF1/Nim1_like.27 - CAMK includes calcium/calmodulin depedent protein kinases, expressed
qRCa6-1	LOC_Os06g40390	None	24055530	24056575	expressed protein
qRCa6-1	LOC_Os06g40400	None	24056970	24057974	transposon protein, putative, CACTA, En/Spm sub-class
qRCa6-1	LOC_Os06g40410	None	24061012	24067599	transposon protein, putative, CACTA, En/Spm sub-class, expressed
qRCa6-1	LOC_Os06g40415	Os06g0606100	24069342	24072448	expressed protein
qRCa6-1	LOC_Os06g40420	Os06g0606250	24076177	24077125	expressed protein
qRCa6-1	LOC_Os06g40430	Os06g0606500	24082798	24085156	expressed protein
qRCa6-1	LOC_Os06g40440	Os06g0606700	24089903	24091217	expressed protein
qRS7-1	LOC_Os07g36600	Os07g0551400	21894659	21898727	universal stress protein domain containing protein, putative, expressed
qRS7-1	LOC_Os07g36610	Os07g0551600	21901505	21908493	1,4 glucan synthase, expressed
qRS7-1	LOC_Os07g36630	Os07g0551700	21910216	21915284	1,4 glucan synthase, expressed
qRS7-1	LOC_Os07g36640	None	21923685	21924357	expressed protein
qRS7-1	LOC_Os07g36660	None	21939836	21943033	retrotransposon protein, putative, unclassified, expressed
qRS7-1	LOC_Os07g36670	None	21943658	21949282	retrotransposon protein, putative, unclassified, expressed
qRS7-1	LOC_Os07g36680	None	21952841	21956478	expressed protein
qRS7-1	LOC_Os07g36690	Os07g0552800	21970341	21973436	1,4 glucan synthase, expressed
qRS7-1	LOC_Os07g36700	Os07g0553000	21989083	21991756	1,4 glucan synthase, expressed
qRCu7-1	LOC_Os07g42170	Os07g0613200	25236661	25237462	60S ribosomal protein, putative, expressed
qRCu7-1	LOC_Os07g42180	Os07g0613300	25239765	25248466	exportin 1, putative, expressed
qRCu7-1	LOC_Os07g42190	None	25251027	25253466	expressed protein
qRCu7-1	LOC_Os07g42200	Os07g0613500	25255060	25260015	tyrosine protein kinase domain containing protein, putative, expressed
qRCu7-1	LOC_Os07g42220	Os07g0613800	25273384	25273982	expressed protein
qRCu7-1	LOC_Os07g42234	Os07g0613900	25275691	25281064	retrotransposon protein, putative, unclassified, expressed
qRCu7-1	LOC_Os07g42250	Os07g0614000	25287511	25290131	strictosidine synthase, putative, expressed
qRCu7-1	LOC_Os07g42260	Os07g0614100	25289256	25293793	peptidase, T1 family, putative, expressed
qRCu7-1	LOC_Os07g42270	None	25294774	25295598	expressed protein
qRCu7-1	LOC_Os07g42280	Os07g0614300	25298443	25305746	von Willebrand factor type A domain containing protein, expressed;
qRCu7-1	LOC_Os07g42290	Os07g0614400	25309034	25311637	expressed protein
qRCu7-1	LOC_Os07g42300	Os07g0614500	25314328	25316677	elongation factor protein, putative, expressed
qRCu7-1	LOC_Os07g42310	Os07g0614600	25320455	25323506	lung seven transmembrane domain containing protein, putative, expressed
qRCu7-1	LOC_Os07g42324	Os07g0614850	25326762	25327994	expressed protein
qRCu7-1	LOC_Os07g42340	None	25330107	25330361	hypothetical protein
qRCu7-1	LOC_Os07g42354	Os07g0615000	25333309	25338730	PPR repeat domain containing protein, putative, expressed
qRCu7-1	LOC_Os07g42370	Os07g0615200	25347985	25351810	zinc-finger protein, putative, expressed
qRCu7-1	LOC_Os07g42380	Os07g0615400	25357841	25362767	RNA recognition motif containing protein, putative, expressed
qRSr8-1	LOC_Os08g29730	Os08g0386900	18265647	18269554	intracellular protein transport protein USO1-related, putative, expressed
qRSr8-1	LOC_Os08g29740	None	18271269	18273825	expressed protein
qRSr8-1	LOC_Os08g29750	None	18283029	18284018	expressed protein
qRSr8-1	LOC_Os08g29760	Os08g0387200,Os08g0387300	18291815	18299730	membrane protein, putative, expressed
qRSr8-1	LOC_Os08g29770	Os08g0387400	18305364	18309957	endoglucanase, putative, expressed
qRSr8-1	LOC_Os08g29780	Os08g0387450,Os08g0387500	18308826	18312142	expressed protein
qRSr8-1	LOC_Os08g29790	None	18313354	18314054	hypothetical protein
qRSr8-1	LOC_Os08g29809	Os08g0387700	18319089	18329913	resistance protein LR10, putative, expressed
qRSr8-1	LOC_Os08g29830	None	18334356	18336103	transposon protein, putative, CACTA, En/Spm sub-class
qRSr8-1	LOC_Os08g29840	None	18337960	18342203	retrotransposon protein, putative, unclassified, expressed
qRSr8-1	LOC_Os08g29854	Os08g0388300	18345865	18359037	RGH1A, putative, expressed
qRCa9-1	LOC_Os09g26020	None	15640152	15643457	transposon protein, putative, CACTA, En/Spm sub-class, expressed
qRCa9-1	LOC_Os09g26030	None	15646192	15649892	transposon protein, putative, CACTA, En/Spm sub-class, expressed
qRCa9-1	LOC_Os09g26040	Os09g0429932	15652946	15653251	expressed protein
qRCa9-1	LOC_Os09g26050	None	15662121	15663012	ZOS9-09 - C2H2 zinc finger protein, expressed
qRCa9-1	LOC_Os09g26060	None	15679235	15679627	transposon protein, putative, unclassified, expressed
qRCa9-1	LOC_Os09g26070	None	15687001	15689476	hypothetical protein
qRCa9-1	LOC_Os09g26080	None	15691005	15692605	retrotransposon protein, putative, unclassified, expressed
qRCa9-1	LOC_Os09g26090	None	15692897	15693865	retrotransposon, putative, centromere-specific, expressed
qRCa9-1	LOC_Os09g26100	Os09g0430600	15698802	15699260	ZOS9-10 - C2H2 zinc finger protein, expressed
qRCa9-1	LOC_Os09g26110	Os09g0430701	15711249	15711847	expressed protein
qRCa9-1	LOC_Os09g26120	None	15730061	15732947	retrotransposon protein, putative, unclassified, expressed
qRCa9-1	LOC_Os09g26130	None	15733576	15739460	retrotransposon protein, putative, unclassified, expressed
qRCd10-1	LOC_Os10g04410	None	2085126	2086821	hypothetical protein
qRCd10-1	LOC_Os10g04429	Os10g0133500	2087424	2091932	transferase family protein, putative, expressed
qRCd10-1	LOC_Os10g04450	Os10g0133600	2098286	2099823	expressed protein
qRCd10-1	LOC_Os10g04460	None	2101164	2101632	expressed protein
qRCd10-1	LOC_Os10g04470	Os10g0133800	2107756	2109186	conserved hypothetical protein
qRCd10-1	LOC_Os10g04480	Os10g0134033	2122597	2123738	expressed protein
qRCd10-1	LOC_Os10g04490	None	2128845	2131672	expressed protein
qRCd10-1	LOC_Os10g04500	None	2133169	2133504	hypothetical protein
qRCd10-1	LOC_Os10g04510	Os10g0134500	2143364	2144422	expressed protein
qRCd10-1	LOC_Os10g04520	Os10g0134500	2146966	2148521	expressed protein
qRCd10-1	LOC_Os10g04530	None	2148682	2149964	expressed protein
qRCd10-1	LOC_Os10g04540	Os10g0134700	2151265	2152716	expressed protein
qRK10-1	LOC_Os10g07546	None	4047147	4049834	expressed protein
qRK10-1	LOC_Os10g07548	Os10g0162836,Os10g0162840	4051279	4055692	wall-associated receptor kinase-like 4 precursor, putative, expressed
qRK10-1	LOC_Os10g07552	None	4062897	4067744	transposon protein, putative, CACTA, En/Spm sub-class, expressed
qRK10-1	LOC_Os10g07554	None	4069149	4073942	transposon protein, putative, CACTA, En/Spm sub-class, expressed
qRK10-1	LOC_Os10g07556	Os10g0162844	4075644	4081621	wall-associated receptor kinase-like 22 precursor, putative, expressed
qRK10-1	LOC_Os10g07558	None	4085916	4088993	transposon protein, putative, CACTA, En/Spm sub-class
qRK10-1	LOC_Os10g07562	Os10g0162846	4091351	4094865	transposon protein, putative, CACTA, En/Spm sub-class, expressed
qRK10-1	LOC_Os10g07574	Os10g0162854	4210618	4221209	transposon protein, putative, unclassified, expressed
qRAs10-1	LOC_Os10g30530	Os10g0441900	15874147	15876706	lectin-like receptor kinase, putative, expressed
qRAs10-1	LOC_Os10g30540	Os10g0442000	15877678	15880058	lectin-like receptor kinase, putative, expressed
qRAs10-1	LOC_Os10g30550	Os10g0442100	15884727	15893608	tRNA methyltransferase, putative, expressed
qRAs10-1	LOC_Os10g30560	Os10g0442400	15893749	15902927	UDP-glucoronosyl and UDP-glucosyl transferase domain containing protein, expressed
qRAs10-1	LOC_Os10g30580	Os10g0442600	15911404	15915970	cell division control protein 48 homolog E, putative, expressed
qRAs10-1	LOC_Os10g30590	Os10g0442700	15918243	15923352	pentatricopeptide, putative, expressed
qRAs10-1	LOC_Os10g30600	Os10g0442800	15920835	15923997	tyrosine protein kinase domain containing protein, putative, expressed
qRAs10-1	LOC_Os10g30610	Os10g0442900	15928796	15936732	white-brown complex homolog protein, putative, expressed
qRAs10-1	LOC_Os10g30620	Os10g0443000,Os10g0443100	15938444	15942538	expressed protein
qRAs10-1	LOC_Os10g30630	None	15944896	15945288	hypothetical protein
qRAs10-1	LOC_Os10g30640	Os10g0443200	15946256	15950087	translin, putative, expressed
qRAs10-1	LOC_Os10g30650	None	15954682	15957954	transposon protein, putative, unclassified, expressed
qRAs10-1	LOC_Os10g30660	None	15958597	15964751	retrotransposon protein, putative, unclassified, expressed
qRAs10-1	LOC_Os10g30670	None	15968673	15970458	transposon protein, putative, CACTA, En/Spm sub-class, expressed
qRAs10-1	LOC_Os10g30680	Os10g0443400	15977105	15980525	transposon protein, putative, unclassified, expressed
qRAs10-1	LOC_Os10g30690	Os10g0443800	15983796	15987992	MYB family transcription factor, putative, expressed
qRAs10-1	LOC_Os10g30700	Os10g0443951	15989780	15990974	expressed protein
qRAs10-1	LOC_Os10g30719	Os10g0444100	15997619	16000815	MYB family transcription factor, putative, expressed
qRAs10-1	LOC_Os10g30740	None	16007937	16013987	transposon protein, putative, unclassified, expressed
qRAs10-1	LOC_Os10g30750	Os10g0444400	16016828	16021380	appr-1-p processing enzyme family protein, putative, expressed
qRK10-2	LOC_Os10g33830	Os10g0478450,Os10g0478500	17945282	17956926	MATH domain containing protein, expressed
qRK10-2	LOC_Os10g33840	Os10g0478600	17960472	17964486	expressed protein
qRK10-2	LOC_Os10g33850	None	17965887	17967844	Exo70 exocyst complex subunit family, putative, expressed
qRK10-2	LOC_Os10g33855	Os10g0478900	17967684	17971341	expressed protein
qRK10-2	LOC_Os10g33862	None	17973596	17974879	expressed protein
qRK10-2	LOC_Os10g33874	Os10g0479200	17980294	17985456	PPR repeat domain containing protein, putative, expressed
qRK10-2	LOC_Os10g33886	None	17985648	17985869	expressed protein
qRK10-2	LOC_Os10g33900	Os10g0479500	18000853	18005796	possible lysine decarboxylase domain containing protein, expressed
qRK10-2	LOC_Os10g33910	Os10g0479600	18006943	18009746	mitochondrial import inner membrane translocase subunit Tim16, putative, expressed
qRK10-2	LOC_Os10g33920	Os10g0479700	18011819	18018931	transporter-related, putative, expressed
qRK10-2	LOC_Os10g33930	Os10g0479800	18036547	18040810	DUF1336 domain containing protein, expressed
qRK10-2	LOC_Os10g33940	Os10g0479900	18051860	18056913	auxin response factor 18, putative, expressed
qRK10-2	LOC_Os10g33950	None	18062436	18063541	retrotransposon protein, putative, unclassified, expressed
qRFe10-1	LOC_Os10g36848	Os10g0512400	19728254	19735041	cytochrome P450, putative, expressed
qRFe10-1	LOC_Os10g36860	Os10g0512500	19747202	19749626	CRS1/YhbY domain containing protein, expressed
qRFe10-1	LOC_Os10g36870	Os10g0512700	19751480	19755165	src homology-3 domain protein 3, putative, expressed
qRFe10-1	LOC_Os10g36880	Os10g0512800	19756762	19768053	kinesin motor domain containing protein, putative, expressed
qRFe10-1	LOC_Os10g36900	None	19775503	19776440	expressed protein
qRFe10-1	LOC_Os10g36924	Os10g0513200	19778055	19785158	aquaporin protein, putative, expressed
qRAs11-1	LOC_Os11g10510	Os11g0210500	5744961	5748152	dehydrogenase, putative, expressed
qRAs11-1	LOC_Os11g10520	Os11g0210600	5755644	5760026	dehydrogenase, putative, expressed
qRAs11-1	LOC_Os11g10530	None	5770648	5772070	expressed protein
qRAs11-1	LOC_Os11g10540	Os11g0211200	5773790	5777594	expressed protein
qRAs11-1	LOC_Os11g10550	Os11g0211300	5777015	5787839	NBS-LRR disease resistance protein, putative, expressed
qRAs11-1	LOC_Os11g10560	None	5792592	5793783	transposon protein, putative, unclassified, expressed
qRAs11-1	LOC_Os11g10570	Os11g0211600,Os11g0211650	5797007	5801720	NBS-LRR disease resistance protein, putative, expressed
qRAs11-1	LOC_Os11g10580	None	5803575	5805950	transposon protein, putative, CACTA, En/Spm sub-class, expressed
qRAs11-1	LOC_Os11g10590	Os11g0211800	5808751	5809017	expressed protein
qRAs11-1	LOC_Os11g10600	None	5813285	5816052	expressed protein
qRAs11-1	LOC_Os11g10610	Os11g0212000	5820833	5826729	NBS-LRR disease resistance protein, putative, expressed
qRAs11-1	LOC_Os11g10620	Os11g0212100	5828343	5828674	NBS-LRR disease resistance protein, putative, expressed
qRAs11-1	LOC_Os11g10630	None	5831791	5834211	retrotransposon protein, putative, unclassified, expressed
qRAs11-1	LOC_Os11g10640	Os11g0212300	5835229	5841560	protein kinase domain containing protein, expressed
qRAs11-1	LOC_Os11g10650	None	5841968	5842798	expressed protein
qRAs11-1	LOC_Os11g10670	Os11g0212700,Os11g0212801	5852053	5854399	expressed protein
qRAs11-1	LOC_Os11g10710	Os11g0213000	5873795	5880713	protein kinase domain containing protein, expressed
qRCd11-1	LOC_Os11g11860	None	6581724	6584835	retrotransposon protein, putative, unclassified, expressed
qRCd11-1	LOC_Os11g11870	None	6588520	6589726	retrotransposon protein, putative, unclassified, expressed
qRCd11-1	LOC_Os11g11880	Os11g0225832,Os11g0226100	6591185	6595164	retrotransposon protein, putative, LINE subclass, expressed
qRCd11-1	LOC_Os11g11890	Os11g0226201	6596374	6603010	protein kinase domain containing protein, expressed
qRCd11-1	LOC_Os11g11900	None	6604351	6605723	expressed protein
qRCd11-1	LOC_Os11g11920	Os11g0226400	6606427	6616027	resistance protein, putative, expressed
qRCd11-1	LOC_Os11g11930	None	6618185	6618497	expressed protein
qRCd11-1	LOC_Os11g11940	Os11g0226700	6621642	6629013	MLA10, putative, expressed
qRCd11-1	LOC_Os11g11950	Os11g0226800	6631958	6634662	disease resistance protein RPM1, putative, expressed
qRCd11-1	LOC_Os11g11960	Os11g0226933	6638262	6640922	disease resistance protein RPM1, putative, expressed
qRCd11-1	LOC_Os11g11970	Os11g0226966	6646433	6647140	expressed protein
qRCd11-1	LOC_Os11g11980	Os11g0227000	6648986	6650344	expressed protein
qRCd11-1	LOC_Os11g11990	Os11g0227100	6655976	6663781	NB-ARC domain containing protein, expressed
qRCd11-1	LOC_Os11g12000	Os11g0227200	6668507	6681159	NBS-LRR disease resistance protein, putative, expressed
qRCuFe11-1	LOC_Os11g34710	Os11g0549615	20336764	20340697	Ser/Thr protein phosphatase family protein, putative, expressed
qRCuFe11-1	LOC_Os11g34720	Os11g0549620	20343300	20349189	Ser/Thr protein phosphatase family protein, putative, expressed
qRCuFe11-1	LOC_Os11g34730	Os11g0549625	20354360	20355634	membrane associated DUF588 domain containing protein, putative, expressed
qRCuFe11-1	LOC_Os11g34740	Os11g0549625	20356053	20356681	hypothetical protein
qRCuFe11-1	LOC_Os11g34750	Os11g0549635	20359916	20369622	ABC1 family domain containing protein, putative, expressed
qRCuFe11-1	LOC_Os11g34760	Os11g0549650	20369094	20372226	MMP37-like protein, mitochondrial precursor, putative, expressed
qRCuFe11-1	LOC_Os11g34770	Os11g0549655	20372742	20376132	maf, putative, expressed
qRCuFe11-1	LOC_Os11g34780	Os11g0549660	20377814	20378209	globulin 2, putative, expressed
qRCuFe11-1	LOC_Os11g34790	Os11g0549665	20381835	20385560	expressed protein
qRCuFe11-1	LOC_Os11g34810	Os11g0549675	20390250	20392226	expressed protein
qRCuFe11-1	LOC_Os11g34820	Os11g0549680	20396868	20401822	THUMP domain-containing protein, putative, expressed
qRCuFe11-1	LOC_Os11g34824	None	20402884	20405478	expressed protein
qRS12-1	LOC_Os12g11370	Os12g0215950	6138570	6142158	verticillium wilt disease resistance protein, putative, expressed
qRS12-1	LOC_Os12g11380	None	6147227	6150578	transposon protein, putative, CACTA, En/Spm sub-class, expressed
qRS12-1	LOC_Os12g11400	None	6156332	6156661	hypothetical protein
qRS12-1	LOC_Os12g11410	None	6157256	6159962	retrotransposon protein, putative, LINE subclass, expressed
qRS12-1	LOC_Os12g11420	None	6164435	6164653	expressed protein
qRS12-1	LOC_Os12g11430	Os12g0217032	6174444	6179722	retrotransposon protein, putative, unclassified
qRS12-1	LOC_Os12g11440	None	6184023	6185718	retrotransposon protein, putative, unclassified, expressed
qRS12-1	LOC_Os12g11450	None	6193088	6193582	retrotransposon protein, putative, unclassified, expressed
